# Supplementary material for: T Cell-Mediated Tumor Killing-Related Classification of the Immune Microenvironment and Prognosis Prediction of Lung Adenocarcinoma
Source: J Clin Med. 2022 Dec 5;11(23):7223. doi: 10.3390/jcm11237223 (PMC9739876; doi:10.3390/jcm11237223)
Supplement: Supplementary file 1 [file jcm-11-07223-s001.zip]

Archive with 7 entries (7 files):
- Figure S1.pdf
- Figure S2.pdf
- Figure S3.pdf
- Figure S4.pdf
- Figure S5.pdf
- Table S1.docx
- Table S2.docx
